# Supplementary material for: Pairwise ratio-based differential abundance analysis of infant microbiome 16S sequencing data
Source: NAR Genom Bioinform. 2023 Jan 20;5(1):lqad001. doi: 10.1093/nargab/lqad001 (PMC9853100; doi:10.1093/nargab/lqad001)
Supplement: lqad001_Supplemental_Files [file lqad001_supplemental_files.zip]

Archive with 4 entries (4 files):
- figS1 parametric-power-bifido-ext-median-dispersion.pdf
- figS2 combined parametric-coverage-null-scenario.pdf
- figS3 parametric-coverage-scenarios.pdf
- supplement.zip
